# Supplementary material for: Optional Vaccines in Children—Knowledge, Attitudes, and Practices in Romanian Parents
Source: Vaccines (Basel). 2022 Mar 7;10(3):404. doi: 10.3390/vaccines10030404 (PMC8955643; doi:10.3390/vaccines10030404)
Supplement: Supplementary file 1 [file vaccines-10-00404-s001.zip]

Archive with 1 entries (1 files):
- vaccines-1612159-supplementary.pdf
